# Supplementary material for: Ligation-free ribosome profiling of cell type-specific translation in the brain
Source: Genome Biol. 2016 Jul 5;17:149. doi: 10.1186/s13059-016-1005-1 (PMC4934013; doi:10.1186/s13059-016-1005-1)
Supplement: Additional file 5: Table S1. — List of cell type-specific gene ontologies and their median TEs. (XLSX 13 kb) [file 13059_2016_1005_MOESM5_ESM.xlsx]

## Sheet: Sheet1
Neurons	Median TE	Astrocytes	Median TE	Microglia	Median TE	Endothelial Cells	Median TE	Myelinating Oligodendrocytes	Median TE	OPC	Median TE
'REGULATION OF EXOCYTOSIS'	0.836338	'HYALURONIC ACID BINDING'	0.769479	'LEUKOCYTE CHEMOTAXIS'	0.366647	'PATTERNING OF BLOOD VESSELS'	0.681547	'REGULATION OF ACTION POTENTIAL'	-0.226434	'EXTRACELLULAR STRUCTURE ORGANIZATION AND BIOGENESIS'	0.23878
'NEUROTRANSMITTER SECRETION'	0.701782	'TISSUE DEVELOPMENT'	0.295781	'CELL SURFACE'	0.336464	'PROTEASE INHIBITOR ACTIVITY'	0.293531	'AXON ENSHEATHMENT'	-0.226434	'EXTRACELLULAR MATRIX ORGANIZATION AND BIOGENESIS'	0.23878
'REGULATED SECRETORY PATHWAY'	0.701782	'ANION TRANSPORTER ACTIVITY'	0.153423	'MYELOID LEUKOCYTE ACTIVATION'	0.296544	'ENDOPEPTIDASE INHIBITOR ACTIVITY'	0.293531	'ENSHEATHMENT OF NEURONS'	-0.226434	'EXTRACELLULAR MATRIX'	0.114969
'NEUROPEPTIDE RECEPTOR ACTIVITY'	0.696641	'CELL FATE COMMITMENT'	0.128935	'LOCOMOTORY BEHAVIOR'	0.287206	'MORPHOGENESIS OF A BRANCHING STRUCTURE'	0.284711	'MYELINATION'	-0.236646	'EXTRACELLULAR MATRIX (SENSU METAZOA)'	0.0826601
'NEUROPEPTIDE BINDING'	0.696641	'REGULATION OF NEURON DIFFERENTIATION'	0.126939	'EXTERNAL SIDE OF PLASMA MEMBRANE'	0.267847	'BRANCHING MORPHOGENESIS OF A TUBE'	0.276767			'INORGANIC ANION TRANSPORT'	-0.0377969
'REGULATION OF NEUROTRANSMITTER LEVELS'	0.687691	'NEGATIVE REGULATION OF DEVELOPMENT'	0.0510936	'LEUKOCYTE MIGRATION'	0.234853	'REGULATION OF LOCOMOTION'	0.224348			'ANION TRANSPORT'	-0.0667235
'NEUROTRANSMITTER RECEPTOR ACTIVITY'	0.687417	'REGULATION OF DEVELOPMENT'	0.0489955	'TAXIS'	0.225234	'REGULATION OF CELL MOTILITY'	0.224348			'COLLAGEN'	-0.311494
'NEUROTRANSMITTER BINDING'	0.687417	'ORGANIC ACID:SODIUM SYMPORTER ACTIVITY'	-0.148667	'CHEMOTAXIS'	0.225234	'REGULATION OF CELL MIGRATION'	0.198947			'PHOSPHATE TRANSPORT'	-0.327217
'SEROTONIN RECEPTOR ACTIVITY'	0.654834	'LIGAND-DEPENDENT NUCLEAR RECEPTOR ACTIVITY'	-0.771412	'INNATE IMMUNE RESPONSE'	0.222923	'INTERCELLULAR JUNCTION'	-0.0160193			'ECM STRUCTURAL CONSTITUENT CONFERRING TENSILE STRENGTH'	-0.965925
'NEUROPEPTIDE HORMONE ACTIVITY'	0.630909			'REGULATION OF ORGANISMAL PHYSIOLOGICAL PROCESS'	0.193317	'CELL JUNCTION'	-0.0276161
'AXON GUIDANCE'	0.607642			'ACUTE INFLAMMATORY RESPONSE'	0.156013	'ANGIOGENESIS'	-0.100574
'NEUROPEPTIDE Y RECEPTOR ACTIVITY'	0.56813			'POSITIVE REGULATION OF ORGANISMAL PHYSIOLOGICAL PROCESS'	0.138971
'NEUROTRANSMITTER METABOLISM'	0.539511			'LYSOSOME'	0.131101
'PEPTIDE RECEPTOR ACTIVITY, G-PROTEIN COUPLED'	0.523931			'LYTIC VACUOLE'	0.131101
'PEPTIDE RECEPTOR ACTIVITY'	0.523931			'RESPONSE TO CHEMICAL STIMULUS'	0.125819
'SYNAPTIC TRANSMISSION'	0.512857			'PHYSIOLOGICAL DEFENSE RESPONSE'	0.0964476
'SYNAPTIC VESICLE'	0.498018			'ACTIVATION OF IMMUNE RESPONSE'	0.0846411
'AXON'	0.491007			'REGULATION OF BONE REMODELING'	0.0772652
'AMINE TRANSPORTER ACTIVITY'	0.485929			'ENDOCYTOSIS'	0.0739783
'SYNAPSE PART'	0.483084			'DEFENSE RESPONSE'	0.0727855
'HORMONE ACTIVITY'	0.474694			'IMMUNE RESPONSE'	0.0592239
'REGULATION OF SYNAPSE STRUCTURE AND FUNCTION'	0.472898			'ICOSANOID BIOSYNTHESIS'	0.0517619
'POSTSYNAPTIC MEMBRANE'	0.472266			'ICOSANOID METABOLISM'	0.049142
'SYNAPSE'	0.47144			'RESPONSE TO WOUNDING'	0.0322848
'CIRCULATION'	0.4685			'POSITIVE REGULATION OF CYTOKINE BIOSYNTHESIS'	0.030665
'EPHRIN RECEPTOR ACTIVITY'	0.438514			'CYTOKINE PRODUCTION'	0.030665
'CELL SOMA'	0.398862			'POSITIVE REGULATION OF IMMUNE RESPONSE'	0.0303114
'TRANSMISSION OF NERVE IMPULSE'	0.391843			'POSITIVE REGULATION OF IMMUNE SYSTEM PROCESS'	0.0303114
'PEPTIDE BINDING'	0.307705			'T CELL ACTIVATION'	0.0198024
'BEHAVIOR'	0.264193			'LEUKOCYTE ACTIVATION'	0.0174951
'DENDRITE'	0.261346			'CELL ACTIVATION'	0.0174951
'NEURON PROJECTION'	0.261346			'PHYSIOLOGICAL RESPONSE TO WOUNDING'	0.0164463
'NEUROTRANSMITTER TRANSPORT'	0.257695			'INFLAMMATORY RESPONSE'	0.0148265
'SODIUM ION TRANSPORT'	0.255687			'LYMPHOCYTE ACTIVATION'	0.0092935
'POTASSIUM ION TRANSPORT'	0.252967			'REGULATION OF LYMPHOCYTE PROLIFERATION'	0.00859308
'ALKALI METAL ION BINDING'	0.233698			'POSITIVE REGULATION OF T CELL ACTIVATION'	0.00859308
'POTASSIUM ION BINDING'	0.233698			'POSITIVE REGULATION OF LYMPHOCYTE ACTIVATION'	0.00859308
'NEUROTRANSMITTER TRANSPORTER ACTIVITY'	0.213879			'LYMPHOCYTE PROLIFERATION'	0.00859308
'AMINE RECEPTOR ACTIVITY'	0.199774			'POSITIVE REGULATION OF BIOSYNTHESIS'	-0.0152327
'NEURITE DEVELOPMENT'	0.196774			'REGULATION OF T CELL ACTIVATION'	-0.0436722
'CELLULAR MORPHOGENESIS DURING DIFFERENTIATION'	0.193574			'POSITIVE REGULATION OF PROTEIN BIOSYNTHESIS'	-0.0436722
'NEURON DEVELOPMENT'	0.190375			'REGULATION OF LYMPHOCYTE ACTIVATION'	-0.0436722
'AXONOGENESIS'	0.190375			'REGULATION OF IMMUNE RESPONSE'	-0.063144
'NEUROPEPTIDE SIGNALING PATHWAY'	0.185829			'REGULATION OF IMMUNE SYSTEM PROCESS'	-0.063144
'CELL PROJECTION MORPHOGENESIS'	0.184379			'ANTIGEN PROCESSING AND PRESENTATION OF EXOGENOUS ANTIGEN'	-0.0710986
'NEURON MORPHOGENESIS DURING DIFFERENTIATION'	0.184379			'CERAMIDE METABOLISM'	-0.0820596
'NEURITE MORPHOGENESIS'	0.184379			'ADAPTIVE IMMUNE RESPONSE (SENSU GNATHOSTOMATA)'	-0.0907199
'NEURON DIFFERENTIATION'	0.175293			'ADAPTIVE IMMUNE RESPONSE'	-0.0907199
'CELL PROJECTION ORGANIZATION AND BIOGENESIS'	0.172874			'COMPLEMENT ACTIVATION'	-0.0919265
'SYMPORTER ACTIVITY'	0.168102			'ACTIVATION DURING ACUTE INFLAMMATORY RESPONSE'	-0.0919265
'SOLUTE:CATION SYMPORTER ACTIVITY'	0.122325			'SPHINGOID METABOLISM'	-0.114407
'REGULATION OF SYNAPTIC PLASTICITY'	0.099849			'CYTOKINE BIOSYNTHESIS'	-0.115171
'RHODOPSIN-LIKE RECEPTOR ACTIVITY'	0.0945641			'CYTOKINE METABOLISM'	-0.115171
'LEARNING AND/OR MEMORY'	0.0700642			'HUMORAL IMMUNE RESPONSE'	-0.12625
'DI-, TRI-VALENT INORGANIC CATION TRANSPORT'	0.0546227			'LYMPHOCYTE MEDIATED IMMUNITY'	-0.138695
'SOLUTE:SODIUM SYMPORTER ACTIVITY'	0.047058			'LEUKOCYTE MEDIATED IMMUNITY'	-0.138695
'SECOND-MESSENGER-MEDIATED SIGNALING'	-0.11021			'IMMUNE EFFECTOR PROCESS'	-0.143898
'CYCLIC NUCLEOTIDE METABOLISM'	-0.174807			'POSITIVE REGULATION OF CELLULAR BIOSYNTHESIS'	-0.169964
'CYCLIC-NUCLEOTIDE-MEDIATED SIGNALING'	-0.251641			'REGULATION OF CYTOKINE BIOSYNTHESIS'	-0.189328
'CAMP-MEDIATED SIGNALING'	-0.289159			'ANTIGEN PROCESSING AND PRESENTATION'	-0.274891
'CALCIUM CHANNEL ACTIVITY'	-0.382888			'REGULATION OF INFLAMMATORY RESPONSE'	-0.279144
				'ANTIGEN VIA MHC CLASS I'	-0.279144
				'IMMUNOGLOBULIN MEDIATED IMMUNE RESPONSE'	-0.2877
				'B CELL MEDIATED IMMUNITY'	-0.2877
				'ANTIGEN PROCESSING AND PRESENTATION OF PEPTIDE ANTIGEN'	-0.301893
				'COMPLEMENT ACTIVATION, CLASSICAL PATHWAY'	-0.322824
				'HUMORAL IMMUNE RESPONSE'	-0.322824
				'B CELL ACTIVATION'	-0.337504
