# Supplementary material for: Ligation-free ribosome profiling of cell type-specific translation in the brain
Source: Genome Biol. 2016 Jul 5;17:149. doi: 10.1186/s13059-016-1005-1 (PMC4934013; doi:10.1186/s13059-016-1005-1)
Supplement: Additional file 7: Table S2. — Table of genes altered following AZD-8055 treatment with p adj values <0.05 and fold change >2. (XLSX 11 kb) [file 13059_2016_1005_MOESM7_ESM.xlsx]

## Sheet: Sheet1
geneIDs	padj	log2FC_TE(DrugTreated vs Control)
Eef1a1	0	-1.5953
Rps12	5.1e-11	-1.39728
Rpl13a	0	-1.37353
Pabpc1	2.41e-12	-1.32846
Rps20	9.5e-11	-1.32525
Rpl3	0	-1.30729
Rpl37	4.76e-09	-1.30421
Rpl13	0	-1.29161
Rpl22	2.92e-06	-1.2767
Eif3f	0	-1.26395
Rpl30	4.36e-11	-1.25741
Rpl32	1.44e-05	-1.25072
Rps2	0	-1.24761
Rps24	0	-1.23312
Rpl27a	0	-1.21451
Rps18	1.17e-13	-1.20634
Rpl17	6.36e-13	-1.17969
Eef2	0	-1.17639
Rps27a	0	-1.16246
Rpl36a	5.52e-06	-1.15012
Rpl9	0	-1.14984
Rps23	6.53e-05	-1.14209
Rps4x	9.43e-09	-1.13598
Rps7	2.18e-13	-1.13545
Rps19	2.98e-07	-1.13384
Rpl11	0	-1.10716
Mmgt1	0.032698	-1.10558
Rpl31	7.93e-07	-1.10424
Rps5	6.36e-13	-1.10326
Rps3a1	0	-1.10224
Rpl37a	2.45e-09	-1.08219
Rpl10a	8.1e-10	-1.07779
Rps10	2.07e-10	-1.04372
Rps15a	0.000101649	-1.03615
Rpl39	6.03e-08	-1.03122
Rpl35	4.1e-11	-1.0125
Rpl5	3.07e-13	-1.00659

## Sheet: Sheet2
TEControl	TEDrugTreated	RNA or RP >75 ct	geneIDs
0.220274	0.0729005	1	Eef1a1
0.103445	0.0392722	1	Rps12
0.133896	0.0516764	1	Rpl13a
0.329366	0.131151	1	Pabpc1
0.183662	0.0732959	1	Rps20
0.222488	0.0899029	1	Rpl3
0.107823	0.0436622	1	Rpl37
0.164807	0.0673231	1	Rpl13
0.379825	0.156769	1	Rpl22
0.282848	0.117779	1	Eif3f
0.295981	0.123807	1	Rpl30
0.239982	0.10085	1	Rpl32
0.105559	0.0444555	1	Rps2
0.193998	0.0825261	1	Rps24
0.245011	0.10558	1	Rpl27a
0.255363	0.110666	1	Rps18
0.275915	0.121801	1	Rpl17
0.29136	0.128914	1	Eef2
0.292266	0.13057	1	Rps27a
0.232352	0.104695	1	Rpl36a
0.157214	0.0708521	1	Rpl9
0.0694556	0.0314706	1	Rps23
0.20966	0.0954009	1	Rps4x
0.344436	0.156784	1	Rps7
0.137627	0.0627167	1	Rps19
0.279709	0.129843	1	Rpl11
4.06155	1.88747	1	Mmgt1
0.0795734	0.0370134	1	Rpl31
0.288338	0.134211	1	Rps5
0.207874	0.0968263	1	Rps3a1
0.237438	0.112144	1	Rpl37a
0.397034	0.188097	1	Rpl10a
0.322774	0.15657	1	Rps10
0.211329	0.103049	1	Rps15a
0.31229	0.152802	1	Rpl39
0.33208	0.164608	1	Rpl35
0.320518	0.159528	1	Rpl5
